# Supplementary material for: VDAC1 Upregulation Induces Hyperexcitability of Nociceptive Sensory Neurons Via Enhanced Mitochondrial Atp Efflux in Neuropathic Pain
Source: Adv Sci (Weinh). 2026 Jul 7:e23223. Online ahead of print. doi: 10.1002/advs.202523223 (PMC13339037; doi:10.1002/advs.202523223)
Supplement: Supplementary file 2 — Supporting File 2: advs76413‐sup‐0002‐TableS1.xlsx. [file ADVS-9999-e23223-s003.xlsx]

## Sheet: Sheet1
Table S1 Primers for single cell RT-PCR
Gene	Forward Primer	Reverse Primer
Gapdh	CCCAGCAAGGACACTGAGCAA	TGAGGTCAATGAAGGGGTCGT
Vdac1	GATGTCTTCACCAAGGGCTACG	TCAGTGCCCAGGGTGTTGTC
Vdac2	AGGATTTGGCTTTGGGCTG	GTCCCCAGAGTGTTATCGGTGTT
Vdac3	TACAGGGAAAGCATCAGGCAAC	CCCTTCAGCCAACTTATTCTCC
Trpv1	ACCACGGCTGCTTACTATCG	CGGAAATAGTCCCCAACGGT
Scn10a	TCAGAAGAACAGCCATCAAAGTG	CAGAGCCTCGAAGGTGTAAACAA
Ntrk2	ACAGCAACCTGCGGCACATA	GGGTCACAGACTTTCCTTCCTCC
Ntrk3	TCAACATTACGGACATCTCAAGG	TCAGCTTCTGGAGTCCCGTGTA
