# Supplementary material for: VDAC1 Upregulation Induces Hyperexcitability of Nociceptive Sensory Neurons Via Enhanced Mitochondrial Atp Efflux in Neuropathic Pain
Source: Adv Sci (Weinh). 2026 Jul 7:e23223. Online ahead of print. doi: 10.1002/advs.202523223 (PMC13339037; doi:10.1002/advs.202523223)
Supplement: Supplementary file 4 — Supporting File 4: advs76413‐sup‐0004‐TableS3.xlsx. [file ADVS-9999-e23223-s005.xlsx]

## Sheet: Sheet1
Table S3 Antibodies to immunofluorescence and immunocytochemistry
Name	Dilution	Source	Identifier	Species
VDAC1	1:200 (IF); 1:50 (ICC)	ab186321	Abcam	mouse
VDAC2	1:500 (IF)	PA5-28106	Invitrogen	rabbit
VDAC3	1:200 (IF)	55260-1-AP	Proteintech	rabbit
GS	1:200 (IF)	ab64613	Abcam	mouse
PGP9.5	1:200 (IF)	ab10410	Abcam	guinea pig
CGRP	1:200 (IF)	PA5-114929	Invitrogen	rabbit
IB4	1:200 (IF)	l21413	Invitrogen	Alexa FluorTM 594 conjugate
TRPV1	1:200 (IF)	PA5-77317	Invitrogen	rabbit
NF200	1:200 (IF)	N4142	Sigma	rabbit
Flag	1:200 (IF)	ab205606	Abcam	rabbit
TOMM20	1:50 (ICC)	ab186735	Abcam	rabbit
Donkey Anti-Rabbit Alexa 488	1:400 (IF); 1:100 (ICC)	A-21206	Invitrogen	Donkey
Donkey Anti-Rabbit Alexa 594	1:400 (IF)	A-21207	Invitrogen	Donkey
Donkey Anti-Mouse Alexa 488	1:400 (IF)	A-21202	Invitrogen	Donkey
Donkey Anti-Mouse Alexa 647	1:100 (ICC)	ab150115	Abcam	Donkey
Donkey Anti-guinea pig Alexa 594	1:400 (IF)	A-11073	Invitrogen	Goat
