# Supplementary material for: VDAC1 Upregulation Induces Hyperexcitability of Nociceptive Sensory Neurons Via Enhanced Mitochondrial Atp Efflux in Neuropathic Pain
Source: Adv Sci (Weinh). 2026 Jul 7:e23223. Online ahead of print. doi: 10.1002/advs.202523223 (PMC13339037; doi:10.1002/advs.202523223)
Supplement: Supplementary file 5 — Supporting File 5: advs76413‐sup‐0005‐TableS4.xlsx. [file ADVS-9999-e23223-s001.xlsx]

## Sheet: Sheet1
Table S4 Antibodies to western blot
Name	Dilution	Source	Identifier	Species
VDAC1	1:1000	ab186321	Abcam	mouse
VDAC2	1:1000	ab316107	Abcam	rabbit
VDAC3	1:1000	55260-1-AP	Proteintech	rabbit
β-Actin	1:1000	A5441	Sigma	mouse
Goat Anti-Mouse IgG, HRP Conjugated	1:3000	CW0102S	Cwbio	goat
Goat Anti-Rabbit IgG, HRP Conjugated	1:3000	CW0103S	Cwbio	goat
